# Supplementary material for: NMR-Based Metabolomics in Differential Diagnosis of Chronic Kidney Disease (CKD) Subtypes
Source: Metabolites. 2022 May 28;12(6):490. doi: 10.3390/metabo12060490 (PMC9230636; doi:10.3390/metabo12060490)
Supplement: Supplementary file 1 [file metabolites-12-00490-s001.zip]

Archive with 1 entries (1 files):
- metabolites-1728187-supplementary.pdf
